# Supplementary material for: In vitro activity of cefiderocol against Pseudomonas aeruginosa demonstrating evolved resistance to novel β-lactam/β-lactamase inhibitors
Source: JAC Antimicrob Resist. 2023 Oct 3;5(5):dlad107. doi: 10.1093/jacamr/dlad107 (PMC10546814; doi:10.1093/jacamr/dlad107)
Supplement: dlad107_Supplementary_Data [file dlad107_supplementary_data.xlsx]

## Sheet: Supplemental Table 1
Supplemental Table 1. P. aeruginosa genes investigated for cefiderocol resistance
Gene	Predicted Product	PAO1 Locus Tag
ampC	beta-lactamase	PA4110
ampD	beta-lactamase regulator	PA4522
ampR	beta-lactamase regulator	PA4109
exbB1	Inner membrane protein	PA0198
exbD1	Inner membrane protein	PA0199
fecA	TBDR	PA3901
fecI	fecA regulator	PA3899
fecR	fecI regulator	PA3900
ftsI	PBP3	PA4418
oprD	outer membrane porin	PA0958
pirA	TBDR	PA0931
pirR	two component response regulator	PA0929
pirS	two component response sensor	PA0930
piuA (or piuD*)	TBDR	PA4514
piuD	TBDR
piuC	hydroxylase	PA4515
pvdS	pyoverdine synthesis regulator	PA2426
tonB1	Inner membrane protein	PA5531
tonB2	Inner membrane protein	PA0197
tonB3	Inner membrane protein	PA0406
Abbreviations: TBDR (ton-B dependent receptor), PBP (penicillin binding protein).
*Ton-B dependent receptors (TBDR) piuA and piuD are structurally similar and mutually exclusive [30]; targets were compared to WT sequence from PAO1 or LESB58, respectively.

## Sheet: Supplemental Table 2
Supplemental Table 2. Characteristics of 178 P. aeruginosa isolates included in the study
Cohort	Patient	Isolate		Strain ID in PRJNA475751	ST	PDC variant	β-lactamases	MIC (µg/mL)											Prior exposure (in days of therapy) within 90 days of collection*
								ATM	CAZ	CZA	C/T	FEP	IPM	I-R	MEM	MVB	TZP	FDC	CAZ	CZA	C/T	FEP	I-R	MEM	TZP
Epidemiological	NA	1365	1365	PSA00038	253	34	blaOXA-50; blaPAO	32	32	2	4	16	1	0.25	2	1	64	0.06		14					32
Epidemiological	NA	1393	1393	PSA00125	348	382	blaOXA-50; blaPAO	>128	512	16	>64	>256	32	8	64	16	>512	8			13			9
Epidemiological	NA	1467	1467	PSA00421	485	164	blaOXA-50; blaPAO	64	64	16	8	32	16	2	32	32	256	1						5
Epidemiological	NA	1470	1470	PSA00472	235	35	blaOXA-50; blaPAO	16	8	4	2	16	8	2	8	8	64	0.12
Epidemiological	NA	1472	1472	PSA00475	17	240	blaOXA-50; blaPAO	2	2	0.5	1	8	16	2	2	0.25	1	≤0.03				2			18
Epidemiological	NA	1499	1499	PSA00433	2933	3	blaOXA-50; blaPAO	64	64	8	8	32	1	0.5	1	0.5	512	≤0.03				10		13
Epidemiological	NA	1525	1525	PSA00414	508	338	blaOXA-50; blaPAO	64	8	8	2	8	16	4	16	16	32	0.5	2			18		10	16
Epidemiological	NA	1527	1527	PSA00439	179	338	blaOXA-50; blaPAO	16	4	4	1	4	0.5	0.5	0.5	0.5	16	≤0.03
Epidemiological	NA	1558	1558	PSA00563	2828	1	blaOXA-50; blaPAO	8	8	2	2	8	16	1	4	2	32	0.25			2
Epidemiological	NA	1605	1605	PSA00587	258	338	blaOXA-50; blaPAO	32	4	4	2	16	8	2	8	8	16	0.12						9	2
Epidemiological	NA	1608	1608	PSA00618	348	382	blaOXA-50; blaPAO	32	32	8	2	16	16	1	16	16	128	0.12
Epidemiological	NA	1613	1613	PSA00637	267	334	blaOXA-50; blaPAO	16	16	4	2	16	16	2	16	16	64	0.12						13	1
Epidemiological	NA	1621	1621	PSA00680	1119	338	blaOXA-50; blaPAO	32	64	2	2	8	32	8	4	1	32	0.5							4
Epidemiological	NA	1627	1627	PSA00697	111	44	blaCARB-2; blaOXA-50; blaOXA-9; blaPAO	16	8	4	2	16	16	4	16	16	256	0.06				9			5
Epidemiological	NA	1714	1714	PSA00759	381	14	blaOXA-50; blaPAO	32	16	8	16	32	8	4	16	16	16	0.12			11	4			5
Epidemiological	NA	1749	1749	PSA00792	395	338	blaOXA-50; blaPAO	32	8	4	1	8	2	1	2	2	32	≤0.03				4
Epidemiological	NA	1779	1779	PSA00862	499	109	blaOXA-50; blaPAO	2	4	2	2	16	4	2	2	4	2	≤0.03						11
Epidemiological	NA	1780	1780	PSA00863	499	109	blaOXA-50; blaPAO	0.25	2	1	2	8	4	2	1	1	1	≤0.03						11
Epidemiological	NA	1795	1795	PSA00907	27	15	blaOXA-50; blaPAO	32	32	4	4	32	16	4	8	8	128	0.12				1		16	8
Epidemiological	NA	1878	1878	PSA00698	232	51	blaOXA-50; blaPAO	64	8	8	2	32	16	1	64	64	16	≤0.03			15			11
Epidemiological	NA	2161	2161	PSA00039	241	51	blaOXA-50; blaPAO	64	128	8	8	32	32	2	16	8	512	≤0.03				7
Epidemiological	NA	2162	2162	PSA00041	116	272	blaOXA-50; blaPAO	16	32	2	1	4	2	0.5	0.12	0.12	8	≤0.03						13	3
Epidemiological	NA	2163	2163	PSA00042	348	382	blaOXA-50; blaPAO	128	128	8	16	32	32	4	8	2	512	≤0.03				1
Epidemiological	NA	2164	2164	PSA00046	1904	212	blaOXA-50; blaPAO	32	8	8	2	8	1	0.5	0.5	0.5	32	0.12				11			14
Epidemiological	NA	2165	2165	PSA00060	556	117	blaOXA-50; blaPAO	64	64	16	4	32	1	0.5	1	1	128	0.12				9			12
Epidemiological	NA	2166	2166	PSA00067	244	380	blaOXA-50; blaPAO	16	4	2	0.5	4	1	0.5	2	2	16	0.12
Epidemiological	NA	2167	2167	PSA00068	244	380	blaOXA-50; blaPAO	8	4	2	2	2	2	1	2	2	8	≤0.03
Epidemiological	NA	2168	2168	PSA00069	244	380	blaOXA-50; blaPAO	64	8	8	2	8	2	1	8	8	16	≤0.03
Epidemiological	NA	2169	2169	PSA00074	274	24	blaOXA-50; blaPAO	64	64	4	4	32	2	0.5	0.5	0.25	256	≤0.03							6
Epidemiological	NA	2170	2170	PSA00077	348	382	blaOXA-50; blaPAO	128	128	64	8	64	32	16	64	64	512	≤0.03		3				14
Epidemiological	NA	2171	2171	PSA00081	111	44	blaIMP-8; blaOXA-2; blaOXA-50; blaPAO	16	128	128	>64	64	16	8	4	4	16	≤0.03							4
Epidemiological	NA	2172	2172	PSA00083	463	338	blaOXA-50; blaVIM-1; blaPAO	32	512	>256	>64	>256	>32	>32	>64	>64	>512	0.25				1			1
Epidemiological	NA	2173	2173	PSA00088	27	15	blaOXA-50; blaPAO	16	4	4	1	4	2	1	1	1	16	0.12
Epidemiological	NA	2174	2174	PSA00100	179	338	blaOXA-50; blaPAO	64	8	8	1	8	16	4	16	16	16	0.12				9		11	1
Epidemiological	NA	2175	2175	PSA00106	253	34	blaOXA-50; blaPAO	32	32	8	2	32	16	2	16	16	64	≤0.03						2
Epidemiological	NA	2176	2176	PSA00107	241	51	blaOXA-50; blaPAO	32	128	4	8	32	1	0.5	1	1	512	≤0.03							6
Epidemiological	NA	2177	2177	PSA00116	186	60	blaOXA-50; blaPAO	64	64	2	2	16	1	0.25	2	0.5	256	≤0.03							20
Epidemiological	NA	2178	2178	PSA00122	241	51	blaOXA-50; blaPAO	128	256	4	4	32	1	0.5	1	1	256	≤0.03							10
Epidemiological	NA	2179	2179	PSA00124	1693	382	blaOXA-50; blaPAO	32	32	8	2	16	1	0.25	2	2	128	0.25				6			2
Epidemiological	NA	2180	2180	PSA00130	319	46	blaOXA-50; blaPAO	32	64	8	4	32	32	8	16	16	128	≤0.03						6
Epidemiological	NA	2181	2181	PSA00134	17	240	blaOXA-50; blaPAO	64	32	16	4	32	32	8	32	4	128	≤0.03				2		50	7
Epidemiological	NA	2182	2182	PSA00143	241	51	blaOXA-50; blaPAO	64	256	8	4	32	2	0.5	1	1	256	≤0.03				13			9
Epidemiological	NA	2183	2183	PSA00148	274	24	blaOXA-50; blaPAO	128	128	16	8	32	32	8	8	8	512	≤0.03							23
Epidemiological	NA	2184	2184	PSA00165	244	380	blaOXA-50; blaPAO	16	32	4	2	16	4	0.25	4	4	128	0.12							3
Epidemiological	NA	2185	2185	PSA00180	1403	54	blaOXA-50; blaPAO	32	32	4	4	16	1	0.25	0.5	0.5	256	0.25				5
Epidemiological	NA	2186	2186	PSA00198	186	60	blaOXA-50; blaPAO	32	32	2	2	16	1	0.25	0.5	0.5	128	≤0.03				17			29
Epidemiological	NA	2187	2187	PSA00218	1689	301	blaOXA-50; blaPAO	16	16	4	1	8	1	0.25	0.5	0.5	64	≤0.03							17
Epidemiological	NA	2188	2188	PSA00280	2698	12	blaOXA-10; blaOXA-50; blaPAO	16	2	2	4	16	32	4	8	8	64	0.12							7
Epidemiological	NA	2189	2189	PSA00282	253	34	blaOXA-50; blaPAO	32	16	4	2	8	1	0.25	2	4	64	0.25				1			18
Epidemiological	NA	2190	2190	PSA00313	348	382	blaOXA-50; blaPAO	16	32	2	1	8	16	1	8	8	128	0.06							1
Epidemiological	NA	2191	2191	PSA00337	446	16	blaOXA-50; blaPAO	8	16	4	1	4	16	2	1	0.5	32	0.06						10	34
Epidemiological	NA	2192	2192	PSA00349	2615	368	blaOXA-50; blaPAO	64	64	4	8	32	1	0.25	0.25	0.25	256	0.12							8
Epidemiological	NA	2193	2193	PSA00359	179	338	blaOXA-50; blaPAO	8	1	1	0.5	1	1	0.25	0.12	0.5	4	0.06
Epidemiological	NA	2194	2194	PSA00360	179	338	blaOXA-50; blaPAO	4	1	1	0.5	1	1	0.25	0.5	0.25	4	≤0.03
Epidemiological	NA	2195	2195	PSA00382	111	44	blaCARB-2; blaOXA-50; blaPAO	8	2	2	1	8	1	0.25	0.25	0.25	256	≤0.03		17				11	2
Epidemiological	NA	2196	2196	PSA00406	348	382	blaOXA-50; blaPAO	4	2	1	0.5	1	1	0.25	0.5	0.5	8	≤0.03							8
Epidemiological	NA	2197	2197	PSA00407	2939	62	blaOXA-50; blaPAO	64	32	2	2	16	1	0.25	0.25	0.25	128	0.5							6
Epidemiological	NA	2198	2198	PSA00426	3148	212	blaOXA-50; blaPAO	16	32	4	2	16	1	0.25	1	1	128	0.12				3		4
Epidemiological	NA	2199	2199	PSA00449	NF	338	blaOXA-50; blaPAO	16	32	4	2	16	1	0.5	1	0.5	128	≤0.03				9			10
Epidemiological	NA	2200	2200	PSA00487	360	382	blaOXA-50; blaPAO	32	64	8	4	16	1	0.25	2	1	256	0.12							9
Epidemiological	NA	2201	2201	PSA00502	245	212	blaOXA-50; blaPAO	32	64	4	4	32	2	0.5	1	0.5	256	≤0.03						2	4
Epidemiological	NA	2202	2202	PSA00512	241	51	blaOXA-50; blaPAO	>128	64	4	2	32	2	0.5	1	1	256	≤0.03
Epidemiological	NA	2203	2203	PSA00525	845	240	blaOXA-50; blaPAO	128	16	16	2	32	0.5	0.25	2	2	32	≤0.03				19			11
Epidemiological	NA	2204	2204	PSA00548	3005	103	blaOXA-50; blaPAO	128	128	16	8	64	2	0.5	0.5	0.5	>512	0.06
Epidemiological	NA	2205	2205	PSA00550	179	338	blaOXA-50; blaPAO	32	8	4	1	8	16	2	16	16	32	0.12							21
Epidemiological	NA	2206	2206	PSA00564	381	14	blaOXA-50; blaPAO	32	8	8	2	8	0.25	0.25	1	1	32	0.12				5
Epidemiological	NA	2207	2207	PSA00566	235	35	blaOXA-50; blaPAO	16	16	2	2	16	16	2	8	8	128	0.5				3		18
Epidemiological	NA	2208	2208	PSA00585	3184	37	blaOXA-50; blaPAO	32	32	4	2	8	8	1	4	4	64	2
Epidemiological	NA	2209	2209	PSA00599	274	24	blaOXA-50; blaPAO	64	64	4	4	32	1	0.25	0.25	0.25	128	≤0.03							2
Epidemiological	NA	2210	2210	PSA00619	645	120	blaOXA-50; blaPAO	64	64	4	4	32	1	0.5	0.5	0.25	256	0.12				5			21
Epidemiological	NA	2211	2211	PSA00622	241	51	blaOXA-50; blaPAO	64	64	64	16	32	2	0.5	1	1	512	≤0.03							14
Epidemiological	NA	2212	2212	PSA00645	253	34	blaOXA-2; blaOXA-50; blaPAO	32	32	4	4	8	2	0.25	1	1	128	0.12
Epidemiological	NA	2213	2213	PSA00655	2877	240	blaOXA-50; blaPAO	64	32	8	2	16	16	4	32	32	128	0.06				2		5	16
Epidemiological	NA	2214	2214	PSA00658	241	51	blaOXA-50; blaPAO	128	64	8	4	32	2	0.5	1	1	512	≤0.03
Epidemiological	NA	2215	2215	PSA00666	2851	272	blaOXA-50; blaPAO	64	64	4	4	16	2	0.25	0.25	0.25	256	≤0.03							2
Epidemiological	NA	2216	2216	PSA00682	179	338	blaOXA-50; blaPAO	4	2	2	1	8	8	1	2	2	8	≤0.03						1
Epidemiological	NA	2217	2217	PSA00696	260	117	blaOXA-50; blaPAO	>128	>512	64	>64	128	4	1	2	4	>512	≤0.03				4			3
Epidemiological	NA	2218	2218	PSA00730	2023	62	blaOXA-50; blaPAO	32	64	4	4	32	2	0.5	0.25	0.5	256	≤0.03						25	8
Epidemiological	NA	2219	2219	PSA00735	1159	272	blaOXA-50; blaPAO	4	2	2	1	2	1	0.25	0.25	0.12	4	≤0.03
Epidemiological	NA	2220	2220	PSA00777	891	334	blaOXA-50; blaPAO	128	32	16	2	64	32	2	64	>64	32	0.25
Epidemiological	NA	2221	2221	PSA00788	1197	12	blaOXA-50; blaPAO	32	64	4	4	16	1	0.25	0.5	0.5	256	0.12							7
Epidemiological	NA	2222	2222	PSA00794	273	212	blaOXA-50; blaPAO	16	32	2	2	16	16	1	4	4	64	0.12							7
Epidemiological	NA	2223	2223	PSA00806	212	382	blaOXA-50; blaPAO	128	16	8	2	32	2	0.5	4	4	16	0.12				15		6	12
Epidemiological	NA	2224	2224	PSA00812	111	44	blaCARB-2; blaOXA-50; blaOXA-9; blaPAO	16	16	4	1	16	16	2	16	16	256	≤0.03						9	7
Epidemiological	NA	2225	2225	PSA00825	966	382	blaPAO	16	64	2	2	128	0.5	0.25	0.12	≤0.06	64	0.5	4			3		3	39
Epidemiological	NA	2226	2226	PSA00827	244	380	blaOXA-50; blaPAO	16	4	4	1	4	4	0.5	4	4	16	0.06
Epidemiological	NA	2227	2227	PSA00836	179	338	blaOXA-50; blaPAO	32	4	4	2	16	1	0.5	1	1	16	0.06				8			5
Epidemiological	NA	2228	2228	PSA00855	485	164	blaOXA-50; blaPAO	32	4	4	1	16	2	0.5	1	0.5	16	0.06							12
Epidemiological	NA	2229	2229	PSA00856	244	380	blaOXA-50; blaPAO	128	256	64	16	64	16	2	8	8	>512	0.12				1		1
Epidemiological	NA	2230	2230	PSA00860	439	346	blaOXA-50; blaPAO	16	128	32	>64	32	2	2	8	8	8	4		1				1
Epidemiological	NA	2231	2231	PSA00866	901	272	blaOXA-50; blaPAO	64	64	4	4	16	0.5	0.12	0.25	0.25	256	≤0.03				8
Epidemiological	NA	2232	2232	PSA00880	27	15	blaOXA-50; blaPAO	4	2	1	0.5	1	1	0.25	0.25	0.25	4	≤0.03				1		16	4
Epidemiological	NA	2233	2233	PSA00881	27	15	blaOXA-50; blaPAO	16	4	2	0.5	4	8	0.5	8	8	16	0.25				1		16	4
Epidemiological	NA	2234	2234	PSA00884	111	44	blaCARB-2; blaOXA-50; blaOXA-9; blaPAO	16	8	4	2	32	32	4	16	16	512	≤0.03				10			9
Epidemiological	NA	2235	2235	PSA00895	2012	3	blaOXA-50; blaPAO	8	2	2	1	2	1	0.25	0.12	0.12	4	0.12
Epidemiological	NA	2236	2236	PSA00903	253	34	blaOXA-50; blaPAO	4	1	2	0.5	2	8	0.5	4	4	8	0.06						4	4
Epidemiological	NA	2237	2237	PSA00906	815	100	blaOXA-50; blaPAO	32	32	2	2	16	2	0.5	0.25	0.25	64	≤0.03				1			7
Epidemiological	NA	2238	2238	PSA00908	2552	334	blaOXA-50; blaPAO	4	2	1	0.5	2	1	0.25	0.12	0.25	4	≤0.03				1			2
Epidemiological	NA	2239	2239	PSA00918	299	334	blaOXA-50; blaPAO	32	64	4	2	16	1	0.5	1	0.5	256	0.12							2
Epidemiological	NA	2240	2240	PSA00919	2167	272	blaOXA-50; blaPAO	4	8	1	1	4	16	1	4	1	32	≤0.03
C/T Baseline	CT_1	1532	1532	NA	209	24	blaOXA-494, blaPAO	32	64	2	2	32	32	4	8	2	256	2							13
C/T Postexposure	CT_1	1529	1529	NA	209	24	blaOXA-494, blaPAO	128	128	32	8	64	32	16	32	32	>512	0.06			16				20
C/T Baseline	CT_3	1318	1318	NA	3118	5	blaOXA-494, blaPAO	128	128	16	4	32	16	2	16	16	256	0.06							18
C/T Postexposure	CT_3	1337	1337	NA	3118	244	blaOXA-494, blaPAO	64	512	256	256	32	1	1	16	16	32	0.25			10				21
C/T Baseline	CT_4	1411	1411	NA	645	Undefined	blaOXA-488, blaPAO	>128	256	8	8	128	16	4	8	32	512	1						14	4
C/T Postexposure	CT_4	1423	1423	NA	645	Undefined	blaOXA-488, blaPAO	32	128	64	64	32	0.5	1	2	2	16	8			9			17	4
C/T Baseline	CT_7	1783	1783	NA	274	24	blaOXA-486, blaPAO	32	16	4	1	16	32	8	16	16	128	≤0.03	1					3
C/T Postexposure	CT_7	1882	1882	NA	274	Undefined	blaOXA-486, blaPAO	32	32	8	16	16	1	1	8	8	32	≤0.03
C/T Baseline	CT_8	1810	1810	NA	111	3	blaCARB-2, blaOXA-395, blaOXA-9, blaPAO	16	8	4	1	16	32	2	8	8	512	0.12				2		21	18
C/T Postexposure	CT_8	1820	1820	NA	111	3	blaCARB-2, blaOXA-395, blaOXA-9, blaPAO	16	8	4	1	16	32	2	16	8	512	0.12			3	2		21	20
C/T Postexposure	CT_8	1834	1834	NA	111	Undefined	blaCARB-2, blaOXA-395, blaOXA-9, blaPAO	16	128	64	64	32	2	1	16	16	512	0.5			21	2		21	18
C/T Baseline	CT_9	1239	1239	NA	Undefined	5	blaOXA-396, blaPAO	16	8	1	1	8	16	2	8	8	64	0.03
C/T Baseline	CT_9	1240	1240	NA	Undefined	5	blaOXA-396, blaPAO	32	32	4	1	16	16	2	8	2	128	0.25
C/T Postexposure	CT_9	1286	1286	NA	Undefined	Undefined	blaOXA-396, blaPAO	16	32	4	16	16	2	1	2	1	16	0.25			26
C/T Postexposure	CT_9	1324	1324	NA	Undefined	Undefined	blaOXA-396, blaPAO	64	256	128	128	32	2	1	4	4	32	1			46
C/T Postexposure	CT_9	1325	1325	NA	Undefined	Undefined	blaOXA-396, blaPAO	128	128	128	128	64	1	2	16	16	32	16			46
C/T Baseline	CT_10	975	975	NA	155	5	blaOXA-396, blaPAO	64	128	32	2	64	32	8	32	32	256	0.25
C/T Postexposure	CT_10	976	976	NA	155	Undefined	blaOXA-396, blaPAO	64	512	256	128	64	2	2	32	16	32	0.5			8	1
C/T Postexposure	CT_10	978	978	NA	155	Undefined	blaOXA-396, blaPAO	128	>512	>256	>256	64	2	1	16	16	128	1			19	1
C/T Baseline	CT_12	980	980	NA	1207	3	blaOXA-50, blaPAO	32	64	4	2	32	16	0.5	8	8	128	0.5
C/T Postexposure	CT_12	1039	1039	NA	1207	Undefined	blaOXA-50, blaPAO	32	32	8	16	16	2	2	8	16	8	0.5			18
C/T Postexposure	CT_12	1043	1043	NA	1207	Undefined	blaOXA-50, blaPAO	128	128	64	128	32	2	2	32	32	32	≤0.03			42			17
C/T Baseline	CT_13	987	987	NA	883	5	blaOXA-488, blaPAO	64	16	8	1	16	2	0.5	4	4	128	0.12
C/T Postexposure	CT_13	1018	1018	NA	883	264	blaOXA-488, blaPAO	>128	512	128	256	256	16	8	>64	>64	256	0.5	45		53			21
C/T Baseline	CT_16	1647	1647	NA	2167	3	blaOXA-50, blaPAO	64	64	4	4	32	2	0.5	2	1	512	0.06							7
C/T Postexposure	CT_16	1732	1732	NA	2167	3	blaOXA-50, blaPAO	>128	512	64	16	256	8	2	4	4	>512	0.25			9				10
C/T Baseline	CT_18	1770	1770	NA	699	1	blaOXA-50, blaPAO	32	4	4	≤0.25	4	0.12	0.06	4	4	16	≤0.03				3			12
C/T Postexposure	CT_18	1865	1865	NA	699	335	blaOXA-50, blaPAO	32	64	4	16	16	0.5	0.25	1	0.5	128	≤0.03
C/T Baseline	CT_19	1625	1625	NA	796	3	blaOXA-395, blaPAO	32	16	2	2	8	32	4	8	8	64	0.06
C/T Postexposure	CT_19	1653	1653	NA	796	Undefined	blaOXA-395, blaPAO	>128	>512	128	128	256	32	4	64	64	512	4			31			24	1
C/T Postexposure	CT_19	1654	1654	NA	796	Undefined	blaOXA-395, blaPAO	>128	>512	128	128	256	32	4	64	32	>512	8			31			24	1
C/T Baseline	CT_20	1364	1364	NA	1074	5	blaOXA-114g, blaOXA-50, blaPAO	64	128	8	4	32	16	1	8	8	512	0.25
C/T Postexposure	CT_20	1531	1531	NA	1074	5	blaOXA-50, blaPAO	128	128	16	8	64	32	2	8	8	>512	0.12
C/T Baseline	CT_25	1984	1984	NA	Undefined	5	blaOXA-396, blaPAO	64	64	16	4	32	32	4	16	16	256	0.5							10
C/T Postexposure	CT_25	1988	1988	NA	Undefined	346	blaOXA-396, blaPAO	32	128	128	>256	32	2	1	8	8	32	0.5			3			3	11
C/T Postexposure	CT_25	2054	2054	NA	Undefined	5	blaOXA-396, blaPAO	64	128	16	4	32	32	2	16	16	256	0.25		3	8			3	22
CZA Baseline	CZA_1	3162	3162	NA	245	5	blaOXA-50-like, blaPAO	16	4	4	2	32	8	1	64	8	8	≤0.03							5
CZA Postexposure	CZA_1	3185	3185	NA	245	5	blaOXA-50-like, blaPAO	32	4	4	4	32	8	1	16	8	8	≤0.03		9		3			6
CZA Postexposure	CZA_1	3218	3218	NA	245	5	blaOXA-50-like, blaPAO	16	4	4	2	32	8	1	8	8	8	≤0.03		9		3			6
CZA Postexposure	CZA_1	3211	3211	NA	245	5	blaOXA-50-like, blaPAO	128	128	32	8	128	8	1	2	64	256	≤0.03		21		3			6
CZA Baseline	CZA_2	3080	3080	NA	244	Undefined	blaOXA-50-like, blaPAO	16	32	1	1	16	16	0.5	32	4	64	≤0.03				11		13
CZA Postexposure	CZA_2	3115	3115	NA	244	1	blaOXA-50-like, blaPAO	64	64	32	4	32	32	8	8	32	256	≤0.03		15		11		13
CZA Baseline	CZA_3	3223	3223	NA	3118	5	blaOXA-50-like, blaPAO	32	32	8	2	16	1	0.25	16	2	128	0.06				7			4
CZA Postexposure	CZA_3	2788	2788	NA	3118	5	blaOXA-50-like, blaPAO	32	32	8	2	16	1	0.25	2	2	256	0.06	2	5		7			8
CZA Postexposure	CZA_3	2791	2791	NA	3118	5	blaOXA-50-like, blaPAO	64	64	32	4	32	0.5	0.12	2	2	256	0.06	2	10		7			8
CZA Postexposure	CZA_3	2872	2872	NA	3118	Undefined	blaOXA-50-like, blaPAO	128	512	128	16	64	1	0.5	4	4	512	0.25	2	10		7			8
CZA Baseline	CZA_4	2975	2975	NA	386	8	blaOXA-50-like, blaPAO	64	32	2	2	16	16	1	8	8	128	0.12				3		9	4
CZA Postexposure	CZA_4	3020	3020	NA	386	8	blaOXA-50-like, blaPAO	64	64	16	8	32	16	2	16	16	512	0.25		10		8		19	4
CZA Postexposure	CZA_4	3028	3028	NA	386	8	blaOXA-50-like, blaPAO	128	64	16	8	32	16	2	32	32	256	0.25		10		8		22	4
I-R Baseline	I-R_1	2738	2738	NA	244	1	blaOXA-50-like, blaPAO	64	64	8	8	32	16	1	16	16	512	0.5				2		5	9
I-R Postexposure	I-R_1	2739	2739	NA	244	1	blaOXA-50-like, blaPAO	64	64	16	8	32	16	2	16	16	512	1				2	14		9
I-R Postexposure	I-R_1	2778	2778	NA	244	1	blaOXA-50-like, blaPAO	64	128	32	8	32	32	8	16	16	512	0.25					19
I-R Postexposure	I-R_1	2779	2779	NA	244	1	blaOXA-50-like, blaPAO	64	128	32	8	32	32	8	16	16	512	0.25					19
I-R Postexposure	I-R_1	2771	2771	NA	244	1	blaOXA-50-like, blaPAO	64	128	32	8	32	64	16	16	16	512	0.25					28
I-R Postexposure	I-R_1	2772	2772	NA	244	1	blaOXA-50-like, blaPAO	64	128	32	8	32	32	8	16	16	512	2					28
I-R Baseline	I-R_2	2719	2719	NA	245	5	blaOXA-50-like, blaPAO	32	64	4	4	16	4	0.5	2	2	256	0.12							12
I-R Baseline	I-R_2	2720	2720	NA	245	5	blaOXA-50-like, blaPAO	64	128	16	16	64	8	0.5	4	4	>512	0.25							12
I-R Baseline	I-R_2	2734	2734	NA	245	5	blaOXA-50-like, blaPAO	32	64	4	4	16	4	0.25	2	2	256	0.12		8				3	13
I-R Baseline	I-R_2	2733	2733	NA	245	5	blaOXA-50-like, blaPAO	128	256	128	>64	64	32	2	16	16	>512	1		8				3	13
I-R Postexposure	I-R_2	2769	2769	NA	245	5	blaOXA-50-like, blaPAO	128	128	32	8	32	32	8	32	32	512	1		8			10	5	9
I-R Postexposure	I-R_2	2770	2770	NA	245	5	blaOXA-50-like, blaPAO	128	128	64	16	64	32	8	32	32	>512	0.5		8			10	5	9
I-R Baseline	I-R_3	2628	2628	NA	164	121	blaOXA-50-like, blaPAO	32	8	8	2	8	8	1	16	16	64	0.12						22	11
I-R Baseline	I-R_3	2783	2783	NA	164	121	blaOXA-50-like, blaPAO	64	16	8	1	16	16	2	32	32	64	0.25		16				22	1
I-R Postexposure	I-R_3	2805	2805	NA	164	121	blaOXA-50-like, blaPAO	64	16	16	2	16	16	2	32	32	64	2		16			3	15	7
I-R Postexposure	I-R_3	2798	2798	NA	164	121	blaOXA-50-like, blaPAO	128	32	32	4	32	16	4	64	64	128	0.25		16			9	9	7
I-R Postexposure	I-R_3	2799	2799	NA	164	121	blaOXA-50-like, blaPAO	64	16	16	2	16	32	4	32	64	64	0.5		16			9	9	7
I-R Postexposure	I-R_3	2803	2803	NA	164	121	blaOXA-50-like, blaPAO	128	32	32	4	32	64	32	64	64	128	0.5		16			12	6	7
I-R Baseline	I-R_4	2469	2469	NA	308	469	blaOXA-50-like, blaPAO	32	64	128	64	16	2	1	16	8	16	0.25		29	25	9			8
I-R Baseline	I-R_4	2470	2470	NA	308	469	blaOXA-50-like, blaPAO	32	128	64	64	4	1	1	8	8	16	0.5		29	25	9			8
I-R Postexposure	I-R_4	2522	2522	NA	308	235	blaOXA-50-like, blaPAO	32	128	128	64	16	1	2	16	16	32	0.5		28	11		14
I-R Postexposure	I-R_4	2521	2521	NA	308	469	blaOXA-50-like, blaPAO	64	8	8	4	16	16	4	16	16	32	0.06		28	11		14
I-R Postexposure	I-R_4	2575	2575	NA	308	235	blaOXA-50-like, blaPAO	32	16	16	8	16	8	2	16	16	32	0.06		10	11		23
I-R Postexposure	I-R_4	2574	2574	NA	308	469	blaOXA-50-like, blaPAO	32	256	256	>64	32	8	8	8	8	16	0.5		10	11		23
I-R Baseline	I-R_5	2477	2477	NA	151	235	blaOXA-50-like, blaPAO	32	128	8	32	16	8	1	4	4	128	0.25			16				10
I-R Baseline	I-R_5	2524	2524	NA	151	Undefined	blaOXA-50-like, blaPAO	64	512	256	>64	16	0.5	0.5	4	2	64	2		15	14
I-R Baseline	I-R_5	2600	2600	NA	151	3	blaOXA-50-like, blaPAO	8	8	4	1	4	16	1	8	8	32	0.12		11		2			16
I-R Postexposure	I-R_5	2638	2638	NA	151	3	blaOXA-50-like, blaPAO	32	8	8	1	16	16	2	16	16	16	0.12		2		2	16		16
I-R Postexposure	I-R_5	2639	2639	NA	151	3	blaOXA-50-like, blaPAO	64	8	8	1	8	16	4	16	16	32	0.25		2		2	16		16

## Sheet: Supplemental Table 3
Supplemental Table 3. Characterization of P. aerguinosa isolates collected from patients previously treated with BL/BLI agents
Cohort	Patient	Isolate	ST	PDC variant1	β-lactamases	MIC (µg/mL)											ampC	ampR	ampD	ampG	dacB	ftsI (PBP3)	oprD2	mexR	mexA	mexB	oprM	exbB1	exbD1	tonB1	tonB2	tonB3	fecI	fecA	fecR	piuA	piuD3	piuC	pirS	pirR	pirA	pvdS
						ATM	CAZ	CZA	C/T	FEP	IPM	I-R	MEM	MVB	TZP	FDC
C/T Baseline	CT_1	1532	209	24	blaOXA-494, blaPAO	32	64	2	2	32	32	4	8	2	256	2	T21A, T105A, G391A	WT	R11L, G148A, D183Y	V81I, A583T	P88L ; A394P	G216S	Disrupted	WT	Q118*	WT	WT	WT	WT	218Pins	WT	F57L, V144A	L117V	H363R	WQR 37-39 LEC, H164Q	--	Q96K, V577A, S612T	V104I	WT	fs	G363S, A370T	A119T, T155I, VTH180-182LAN, R186P
C/T Postexposure	CT_1	1529	209	24	blaOXA-494, blaPAO	128	128	32	8	64	32	16	32	32	>512	0.06	T21A, T105A, G391A	WT	R11L, G148A, D183Y	V81I, A583T	P88L ; A394P	G216S	Disrupted	WT	WT	WT	WT	WT	WT	218Pins	WT	F57L, V144A	L117V	H363R	WQR 37-39 LEC, H164Q	--	Q96K, V577A, S612T	V104I	WT	WT	G363S, A370T	A119T, VTH180-182LAN, R186P
C/T Baseline	CT_3	1318	3118	5	blaOXA-494, blaPAO	128	128	16	4	32	16	2	16	16	256	0.06	R79Q, T105A	Disrupted	G148A	A583T	S326P	WT	Disrupted	R91H	WT	WT	WT	S223T	WT	218Pins	WT	F57L, V144A	L145M	H363R	WT	Q34H, A416T	--	V104I	A328D	WT	D311E, A370T	VTH180-182LAN, R186H
C/T Postexposure	CT_3	1337	3118	244	blaOXA-494, blaPAO	64	512	256	256	32	1	1	16	16	32	0.25	R79Q, T105A, 234-241del	Disrupted	G148A	A583T	S326P	WT	Disrupted	R91H	WT	WT	WT	S223T	WT	218Pins	WT	F57L, V144A	L145M	H363R	WT	Q34H, A416T	--	V104I	A328D	WT	D311E, A370T	VTH180-182LAN, R186H
C/T Baseline	CT_4	1411	645	Undefined	blaOXA-488, blaPAO	>128	256	8	8	128	16	4	8	32	512	1	L176H,T105A, E335K	WT	WT	A583T	D176N	WT	Intact	WT	WT	1bp ins, fs, 339*	WT	WT	WT	218Pins	WT	T81N, V144A	WT	V95A, H363R	WQR 37-39 LEC, H164Q, R208H	Q34H	--	V104I	A328D, G360D	G52A, fs	A370T	WT
C/T Postexposure	CT_4	1423	645	Undefined	blaOXA-488, blaPAO	32	128	64	64	32	0.5	1	2	2	16	8	T105A, F147L, L176H, G183D, E335K	WT	WT	A583T	D176N	WT	Intact	WT	WT	1bp ins, fs, 339*	WT	WT	WT	218Pins	WT	T81N, V144A	WT	V95A, H363R	WQR 37-39 LEC, H164Q, R208H	Q34H	--	V104I	A328D, G360D	G52A	A370T	WT
C/T Baseline	CT_7	1783	274	24	blaOXA-486, blaPAO	32	16	4	1	16	32	8	16	16	128	≤0.03	T21A, T105A, G391A	WT	R11L, G148A, D183Y	V81I, A583T	A394P	WT	Disrupted	WT	WT	WT	WT	WT	WT	218Pins	WT	F57L, V144A	L117V	H363R	WQR 37-39 LEC, H164Q	--	Q96K, V577A, S612T	V104I	WT	WT	G363S, A370T	T114P, VTH180-182LAN, R186P
C/T Postexposure	CT_7	1882	274	Undefined	blaOXA-486, blaPAO	32	32	8	16	16	1	1	8	8	32	≤0.03	T21A, T105A, D245del, G391A	WT	R11L, G148A, D183Y	A583T	A394P	WT	Disrupted	WT	WT	WT	WT	WT	WT	218Pins	WT	F57L, V144A	L117V	H363R	WQR 37-39 LEC, H164Q	--	Q96K, V577A, S612T	V104I	WT	WT	G363S, A370T	VTH180-182LAN, R186P
C/T Baseline	CT_8	1810	111	3	blaCARB-2, blaOXA-395, blaOXA-9, blaPAO	16	8	4	1	16	32	2	8	8	512	0.12	T105A	Disrupted	85Ains, G148A	H467R, A583T	WT	WT	Disrupted	V126E	WT	WT	WT	WT	WT	218Pins	WT	F57L, V144A, E166D	WT	A342V, H363R	WT	--	Q96K, V577A	V104I	L213F, A328D, G360D	WT	A370T	WT
C/T Postexposure	CT_8	1820	111	3	blaCARB-2, blaOXA-395, blaOXA-9, blaPAO	16	8	4	1	16	32	2	16	8	512	0.12	T105A	Disrupted	85Ains, G148A	H467R, A583T	WT	WT	Disrupted	V126E	WT	WT	WT	WT	WT	218Pins	WT	F57L, V144A, E166D	WT	A342V, H363R	WT	--	Q96K, V577A	V104I	L213F, A328D, G360D	WT	A370T	WT
C/T Postexposure	CT_8	1834	111	Undefined	blaCARB-2, blaOXA-395, blaOXA-9, blaPAO	16	128	64	64	32	2	1	16	16	512	0.5	T105A, G183R	Disrupted	85Ains, G148A	H467R, A583T	WT	WT	Disrupted	V126E	WT	WT	WT	WT	WT	218Pins	WT	F57L, V144A, E166D	WT	A342V, H363R	WT	--	Q96K, V577A	V104I	L213F, A328D, G360D	WT	A370T	WT
C/T Baseline	CT_9	1239	Undefined	5	blaOXA-396, blaPAO	16	8	1	1	8	16	2	8	8	64	0.03	R79Q, T105A	WT	Disrupted	H467R, A583T	WT	V471G	Disrupted	13bp del, fs	P12L, A108V, T180I	I745V	WT	WT	WT	218Pins	WT	V144A	WT	T339A, H363R	D271A	--	Q96K, V577A	V104I	WT	WT	A370T	E174K
C/T Baseline	CT_9	1240	Undefined	5	blaOXA-396, blaPAO	32	32	4	1	16	16	2	8	2	128	0.25	R79Q, T105A	WT	G148A, P168T, S175L	H467R, A583T	WT	WT	Disrupted	13bp del, fs	A290G	I745V	WT	WT	WT	218Pins	WT	V144A	WT	T339A, H363R	D271A	--	Q96K, V577A, S751P	V104I	WT	WT	A370T	V43D
C/T Postexposure	CT_9	1286	Undefined	Undefined	blaOXA-396, blaPAO	16	32	4	16	16	2	1	2	1	16	0.25	R79Q, T105A, P243S	WT	G148A, P168T, S175L	H467R, A583T	WT	WT	Disrupted	13bp del, fs	A290G	I745V	WT	WT	WT	218Pins	WT	V144A	WT	T339A, H363R	D271A	--	Q96K, V577A, S751P	V104I	WT	WT	A370T	V43D
C/T Postexposure	CT_9	1324	Undefined	Undefined	blaOXA-396, blaPAO	64	256	128	128	32	2	1	4	4	32	1	R79Q, T105A, D234G, P243S	WT	G148A, P168T, S175L	H467R, A583T	WT	WT	Disrupted	13bp del, fs	A290G	I745V	WT	WT	WT	218Pins	WT	V144A	WT	T339A, H363R	D271A	--	Q96K, V577A, S751P	V104I	WT	WT	A370T	V43D
C/T Postexposure	CT_9	1325	Undefined	Undefined	blaOXA-396, blaPAO	128	128	128	128	64	1	2	16	16	32	16	R79Q, T105A, G183D, 243Gins, T105A	WT	G148A, S175L	H467R, A583T	S257L	M460T	Disrupted	13bp del, fs	P12S, T256A, V278I	W634R, I745V	WT	WT	I124V	218Pins	WT	S30P, V144A	WT	T339A, H363R	D271A	--	Q96K, V577A	V104I	WT	fs	A370T, L642P	V43D
C/T Baseline	CT_10	975	155	5	blaOXA-396, blaPAO	64	128	32	2	64	32	8	32	32	256	0.25	R79Q , T105A	WT	Q44H, G148A, D183Y	A583T	Disrupted	WT	Disrupted	WT	WT	WT	WT	S223T	WT	218Pins	WT	T81N, V144A	WT	V95A, H363R	H164Q, R208H	Q34H	--	V104I	WT	WT	A370T	L125R
C/T Postexposure	CT_10	976	155	Undefined	blaOXA-396, blaPAO	64	512	256	128	64	2	2	32	16	32	0.5	R79Q, T105A, 236-242del	WT	Q44H, G148A, D183Y	A583T	Disrupted	WT	Disrupted	WT	WT	WT	WT	S223T	WT	218Pins	WT	T81N, V144A	WT	V95A, H363R	H164Q, R208H	Q34H	--	V104I	WT	WT	A370T	L125R
C/T Postexposure	CT_10	978	155	Undefined	blaOXA-396, blaPAO	128	>512	>256	>256	64	2	1	16	16	128	1	R79Q, T105A, 236-242del	WT	Disrupted	A583T	Disrupted	WT	Disrupted	WT	WT	WT	WT	S223T	WT	218Pins	WT	T81N, V144A	WT	V95A, H363R	H164Q, R208H	Q34H	--	V104I	WT	WT	A370T	L125R
C/T Baseline	CT_12	980	1207	3	blaOXA-50, blaPAO	32	64	4	2	32	16	0.5	8	8	128	0.5	T105A	Disrupted	WT	A583T	WT	R504C	Disrupted	V126E	WT	E339G	WT	WT	WT	Q142R, 218Pins	WT	V144A	WT	V95A, T339A, H363R	WT	Q34H, A416T	--	V104I	P443S	WT	A370T, G578E	VTH180-182LAN, R186P
C/T Postexposure	CT_12	1039	1207	Undefined	blaOXA-50, blaPAO	32	32	8	16	16	2	2	8	16	8	0.5	T96I, T105A	Disrupted	WT	A583T	H261R	R504C	Disrupted	V126E	WT	WT	WT	WT	WT	Q142R, 218Pins	WT	V144A	WT	V95A, T339A, H363R	WT	Q34H, A416T	--	V104I	P443S	WT	A370T, G578E	VTH180-182LAN, R186P
C/T Postexposure	CT_12	1043	1207	Undefined	blaOXA-50, blaPAO	128	128	64	128	32	2	2	32	32	32	≤0.03	T96I, T105A	Disrupted	WT	A583T	H261R	R504C	Disrupted	V126E	WT	WT	WT	WT	WT	Q142R, 218Pins	WT	V144A	WT	V95A, T339A, H363R	WT	Q34H, A416T	--	V104I	P443S	WT	A370T, G578E	VTH180-182LAN, R186P
C/T Baseline	CT_13	987	883	5	blaOXA-488, blaPAO	64	16	8	1	16	2	0.5	4	4	128	0.12	R79Q, T105A	Disrupted	Disrupted	A583T	WT	WT	Intact	LI67-68del	WT	WT	WT	WT	WT	218Pins	H189Q	F57L, V144A	WT	V95A, H363R	WQR 37-39 LEC, H164Q, R208H	--	Q96K, V577A	V104I	WT	WT	A370T	WT
C/T Postexposure	CT_13	1018	883	264	blaOXA-488, blaPAO	>128	512	128	256	256	16	8	>64	>64	256	0.5	R79Q, T105A, F147L	Disrupted	Disrupted	A583T	N316K	R504C	Disrupted	LI67-68del	WT	WT	WT	WT	WT	218Pins	H189Q	F57L, V144A	WT	V95A, H363R	WQR 37-39 LEC, H164Q, R208H	--	Q96K, V577A	V104I	WT	WT	A370T	WT
C/T Baseline	CT_16	1647	2167	3	blaOXA-50, blaPAO	64	64	4	4	32	2	0.5	2	1	512	0.06	T105A	D135G	G148A	A583T	WT	WT	WT	WT	WT	WT	WT	WT	WT	218Pins	WT	F57L, V144A	WT	T339A, H363R	WQR 37-39 LEC, H164Q, Q204R, R208H	--	Q96K, V577A	V104I	G360D	WT	A370T	VTH180-182LAN, R186H
C/T Postexposure	CT_16	1732	2167	3	blaOXA-50, blaPAO	>128	512	64	16	256	8	2	4	4	>512	0.25	T105A	D135G	G148A	A583T	WT	WT	WT	WT	WT	WT	WT	WT	WT	218Pins	WT	F57L, V144A	WT	T339A, H363R	WQR 37-39 LEC, H164Q, Q204R, R208H	--	Q96K, V577A	V104I	G360D	WT	A370T	VTH180-182LAN, R186H
C/T Baseline	CT_18	1770	699	1	blaOXA-50, blaPAO	32	4	4	≤0.25	4	0.12	0.06	4	4	16	≤0.03	WT	WT	WT	A583T	WT	WT	WT	Q90*	WT	WT	WT	WT	WT	WT	WT	F57L, V144A	WT	WT	WT	WT	--	WT	WT	WT	A370T	WT
C/T Postexposure	CT_18	1865	699	335	blaOXA-50, blaPAO	32	64	4	16	16	0.5	0.25	1	0.5	128	≤0.03	F147L	WT	WT	A583T	1bp ins fs	WT	WT	WT	WT	WT	WT	WT	WT	WT	WT	F57L, V144A	WT	WT	WT	WT	--	WT	WT	WT	A370T	WT
C/T Baseline	CT_19	1625	796	3	blaOXA-395, blaPAO	32	16	2	2	8	32	4	8	8	64	0.06	T105A	WT	G148A, S175L	A583T	WT	WT	Disrupted	V126E	WT	WT	WT	WT	WT	A70V	WT	F57L, V144A	WT	T339A, H363R	G212D, P315S	Q34H	--	WT	G360D	WT	A370T, E697K	T114P
C/T Postexposure	CT_19	1653	796	Undefined	blaOXA-395, blaPAO	>128	>512	128	128	256	32	4	64	64	512	4	T105A, 241R ins	WT	G148A, G156R, S175L	A583T	WT	R504C	Intact	V126E	WT	WT	WT	WT	WT	WT	WT	F57L, V144A	WT	T339A, H363R	G212D, P315S	Q34H	--	WT	G360D	fs	A370T, E697K	T114P
C/T Postexposure	CT_19	1654	796	Undefined	blaOXA-395, blaPAO	>128	>512	128	128	256	32	4	64	32	>512	8	T105A, 241R ins	WT	G148A, G156R, S175L	A583T	WT	R504C	Intact	Disrupted	WT	WT	WT	WT	WT	WT	WT	F57L, V144A	WT	T339A, H363R	G212D, P315S	Q34H	--	WT	G360D	fs	A370T, E697K	T114P
C/T Baseline	CT_20	1364	1074	5	blaOXA-114g, blaOXA-50, blaPAO	64	128	8	4	32	16	1	8	8	512	0.25	R79Q, T105A	D135N	WT	A583T	WT	WT	Disrupted	WT	D373E	WT	WT	A93T	WT	218Pins	T51A, AAPA 173-176 del	T81N, V144A	WT	T339A, H363R, V649I	M251I	--	Q96K, V577A, T605I, A656V	L83M, V104I	Q274R, A328D, V334I	WT	A370T	WT
C/T Postexposure	CT_20	1531	1074	5	blaOXA-50, blaPAO	128	128	16	8	64	32	2	8	8	>512	0.12	R79Q, T105A	D135N	WT	A583T	WT	WT	Disrupted	WT	D373E	WT	WT	A93T	WT	218Pins	T51A, AAPA 173-176 del	T81N, V144A	WT	T339A, H363R, V649I	M251I	--	Q96K, V577A, T605I, A656V	L83M, V104I	Q274R, A328D, V334I	WT	A370T	WT
C/T Baseline	CT_25	1984	Undefined	5	blaOXA-396, blaPAO	64	64	16	4	32	32	4	16	16	256	0.5	R79Q, T105A	WT	G148A, S175L	A583T	Disrupted	WT	Disrupted	WT	WT	I745V	WT	WT	WT	218Pins	WT	V144A	WT	T339A, H363R	D271A	--	Q96K, V577A	V104I	WT	WT	A370T	WT
C/T Postexposure	CT_25	1988	Undefined	346	blaOXA-396, blaPAO	32	128	128	>256	32	2	1	8	8	32	0.5	R79Q, T105A, G183D	WT	G148A, S175L	A583T	Disrupted	WT	Disrupted	WT	WT	I745V	WT	WT	WT	218Pins	WT	V144A	WT	T339A, H363R	D271A	--	Q96K, V577A	V104I	WT	WT	A370T	WT
C/T Postexposure	CT_25	2054	Undefined	5	blaOXA-396, blaPAO	64	128	16	4	32	32	2	16	16	256	0.25	R79Q, T105A	WT	G148A, S175L	A583T	Disrupted	WT	Disrupted	WT	WT	I745V	WT	WT	WT	218Pins	WT	V144A	WT	T339A, H363R	D271A	--	Q96K, V577A	V104I	WT	WT	A370T	WT
I-R Baseline	I-R_1	2738	244	1	blaOXA-50-like, blaPAO	64	64	8	8	32	16	1	16	16	512	0.5	WT	D135N	R11L, G148A, D183Y	A583T	WT	WT	Disrupted	WT	WT	WT	WT	WT	WT	218Pins, R259G, D261A, P262Q, E275Q, S286T, V295I, R302G, E307S	P94S	F57L, V144A	WT	T339A, H363R	P315S	Q34H	--	WT	WT	WT	A370T	WT
I-R Postexposure	I-R_1	2739	244	1	blaOXA-50-like, blaPAO	64	64	16	8	32	16	2	16	16	512	1	WT	D135N	R11L, G148A, D183Y	A583T	WT	WT	Disrupted	WT	WT	WT	WT	WT	WT	218Pins, R259G, D261A, P262Q, E275Q, S286T, V295I, R302G, E307S	P94S	F57L, V144A	WT	T339A, H363R	P315S	Q34H	--	WT	WT	WT	A370T	WT
I-R Postexposure	I-R_1	2778	244	1	blaOXA-50-like, blaPAO	64	128	32	8	32	32	8	16	16	512	0.25	WT	D135N	R11L, G148A, D183Y	A583T	WT	WT	Disrupted	WT	WT	K134N	WT	WT	WT	218Pins, R259G, D261A, P262Q, E275Q, S286T, V295I, R302G, E307S	P94S	F57L, V144A	WT	T339A, H363R	P315S	Q34H	--	WT	WT	WT	A370T	WT
I-R Postexposure	I-R_1	2779	244	1	blaOXA-50-like, blaPAO	64	128	32	8	32	32	8	16	16	512	0.25	WT	D135N	R11L, G148A, D183Y	A583T	WT	WT	Disrupted	WT	WT	K134N	WT	WT	WT	218Pins, R259G, D261A, P262Q, E275Q, S286T, V295I, R302G, E307S	P94S	F57L, V144A	WT	T339A, H363R	P315S	Q34H	--	WT	WT	WT	A370T	WT
I-R Postexposure	I-R_1	2771	244	1	blaOXA-50-like, blaPAO	64	128	32	8	32	64	16	16	16	512	0.25	WT	D135N	R11L, G148A, D183Y	A583T	WT	WT	Disrupted	WT	WT	K134N	WT	WT	WT	218Pins, R259G, D261A, P262Q, E275Q, S286T, V295I, R302G, E307S	P94S	F57L, V144A	WT	T339A, H363R	P315S	Q34H	--	WT	WT	WT	A370T	WT
I-R Postexposure	I-R_1	2772	244	1	blaOXA-50-like, blaPAO	64	128	32	8	32	32	8	16	16	512	2	WT	D135N	R11L, G148A, D183Y	A583T	WT	WT	Disrupted	WT	WT	K134N	WT	WT	WT	218Pins, R259G, D261A, P262Q, E275Q, S286T, V295I, R302G, E307S	P94S	F57L, V144A	WT	T339A, H363R	P315S	Q34H	--	WT	WT	WT	A370T	WT
I-R Baseline	I-R_2	2719	245	5	blaOXA-50-like, blaPAO	32	64	4	4	16	4	0.5	2	2	256	0.12	R79Q, T105A	WT	Disrupted	A583T	WT	WT	Intact	WT	WT	WT	A261T	WT	WT	218Pins	130PKPins (repeats aa's), P174L	V144A	WT	V95A, T339A, H363R	R32C	Q34H, T674N	--	G139A	Q274R	WT	A370T	WT
I-R Baseline	I-R_2	2720	245	5	blaOXA-50-like, blaPAO	64	128	16	16	64	8	0.5	4	4	>512	0.25	R79Q, T105A	WT	Disrupted	A583T	WT	WT	Intact	WT	WT	WT	A261T	WT	WT	218Pins	130PKPins (repeats aa's), P174L	V144A	WT	V95A, T339A, H363R	R32C	Q34H, T674N	--	G139A	Q274R	WT	A370T	WT
I-R Baseline	I-R_2	2734	245	5	blaOXA-50-like, blaPAO	32	64	4	4	16	4	0.25	2	2	256	0.12	R79Q, T105A	WT	Disrupted	A583T	WT	WT	Intact	WT	WT	WT	A261T	WT	WT	218Pins	130PKPins (repeats aa's), P174L	V144A	WT	V95A, T339A, H363R	R32C	Q34H, T674N	--	G139A	Q274R	WT	A370T	WT
I-R Baseline	I-R_2	2733	245	5	blaOXA-50-like, blaPAO	128	256	128	>64	64	32	2	16	16	>512	1	R79Q, T105A	WT	Disrupted	A583T	WT	WT	Disrupted	R91C	WT	WT	T135A; A261T	WT	WT	218Pins	130PKPins (repeats aa's), P174L	V144A	WT	V95A, T339A, H363R	R32C	Q34H, T674N	--	G139A	Q274R	WT	A370T	WT
I-R Postexposure	I-R_2	2769	245	5	blaOXA-50-like, blaPAO	128	128	32	8	32	32	8	32	32	512	1	R79Q, T105A	WT	Disrupted	A583T	W388R	WT	Disrupted	L57P	WT	G621S	A261T	WT	WT	218Pins	130PKPins (repeats aa's), P174L	V144A	WT	V95A, T339A, H363R	R32C	Q34H, T674N	--	G139A	Q274R	WT	A370T	WT
I-R Postexposure	I-R_2	2770	245	5	blaOXA-50-like, blaPAO	128	128	64	16	64	32	8	32	32	>512	0.5	R79Q, T105A	WT	Disrupted	A583T	W388R	WT	Disrupted	L57P	WT	G621S	A261T	WT	WT	218Pins	130PKPins (repeats aa's), P174L	V144A	WT	V95A, T339A, H363R	R32C	Q34H, T674N	--	G139A	Q274R	WT	A370T	WT
I-R Baseline	I-R_3	2628	164	121	blaOXA-50-like, blaPAO	32	8	8	2	8	8	1	16	16	64	0.12	P6S, T105A	E114A, G283E, M288R	G148A, D183Y	A583T	WT	WT	Disrupted	L57Q, V126E	WT	WT	WT	WT	WT	WT	blunt contig break	V144A	T102I	T339A, H363R	WT	Q34H	--	V104I	G360D	WT	A370T	P126S
I-R Baseline	I-R_3	2783	164	121	blaOXA-50-like, blaPAO	64	16	8	1	16	16	2	32	32	64	0.25	P6S, T105A	E114A, G283E, M288R	G148A, D183Y	A583T	WT	WT	Disrupted	L57Q, V126E	WT	WT	WT	WT	WT	WT	WT	V144A	T102I	T339A, H363R	WT	Q34H	--	V104I	G360D	WT	A370T	WT
I-R Postexposure	I-R_3	2805	164	121	blaOXA-50-like, blaPAO	64	16	16	2	16	16	2	32	32	64	2	P6S, T105A	E114A, G283E, M288R	G148A, D183Y	A583T	WT	WT	Disrupted	L57Q, V126E	WT	WT	WT	WT	WT	WT	Disrupted	V144A	T102I	T339A, H363R	WT	Q34H	--	V104I	G360D	WT	A370T	WT
I-R Postexposure	I-R_3	2798	164	121	blaOXA-50-like, blaPAO	128	32	32	4	32	16	4	64	64	128	0.25	P6S, T105A	E114A, G283E, M288R	G148A, D183Y	A583T	WT	WT	Disrupted	L57Q, V126E	WT	WT	WT	WT	WT	WT	Disrupted	V144A	T102I	T339A, H363R	WT	Q34H	--	V104I	G360D	WT	A370T	WT
I-R Postexposure	I-R_3	2799	164	121	blaOXA-50-like, blaPAO	64	16	16	2	16	32	4	32	64	64	0.5	P6S, T105A	E114A, G283E, M288R	G148A, D183Y	A583T	WT	WT	Disrupted	L57Q, V126E	WT	WT	WT	WT	WT	WT	WT	V144A	T102I	T339A, H363R	WT	Q34H	--	V104I	G360D	WT	A370T	WT
I-R Postexposure	I-R_3	2803	164	121	blaOXA-50-like, blaPAO	128	32	32	4	32	64	32	64	64	128	0.5	P6S, T105A	E114A, G283E, M288R	G148A, D183Y	A583T	WT	WT	Disrupted	L57Q, V126E	WT	WT	WT	WT	WT	WT	WT	V144A	T102I	T339A, H363R	WT	Q34H	--	V104I	G360D	WT	A370T	WT
I-R Baseline	I-R_4	2469	308	469	blaOXA-50-like, blaPAO	32	64	128	64	16	2	1	16	8	16	0.25	G27D, T105A, F147L, V205L, E247K, V356I, G391A	G283E, M288R	T7A	S185N, A583T	WT	WT	Disrupted	ISPa60	WT	WT	WT	WT	V97I	E76D	A41T, A95E, 130Pins, A173V	V144A	WT	V95A, Q123P, T339A, G358S, T359A, H363R, R571Q, A714V	H164Q, R208H	Q34H, P79L	--	R201H	R77Q, I180V, S261P, A328D	G52A	A370T	V180L, H182N
I-R Baseline	I-R_4	2470	308	469	blaOXA-50-like, blaPAO	32	128	64	64	4	1	1	8	8	16	0.5	G27D, T105A, F147L, V205L, E247K, V356I, G391A	G283E, M288R	T7A	S185N, A583T	WT	WT	Disrupted	ISPa60	WT	WT	WT	WT	V97I	E76D	A41T, A95E, 130Pins, A173V	V144A	WT	V95A, Q123P, T339A, G358S, T359A, H363R, R571Q, A714V	H164Q, R208H	Q34H, P79L	--	R201H	R77Q, I180V, S261P, A328D	G52A	A370T	V180L, H182N
I-R Postexposure	I-R_4	2522	308	235	blaOXA-50-like, blaPAO	32	128	128	64	16	1	2	16	16	32	0.5	G27D, T105A, F147L, V205L, E247K, V356I, G391A	G283E, M288R	T7A	S185N, A583T	WT	WT	Disrupted	ISPa60	WT	WT	WT	WT	V97I	E76D	A41T, A95E, 130Pins, A173V	V144A	WT	V95A, Q123P, T339A, G358S, T359A, H363R, R571Q, A714V	H164Q, R208H	Q34H, P79L	--	R201H	R77Q, I180V, S261P, A328D	G52A	A370T	V180L, H182N
I-R Postexposure	I-R_4	2521	308	469	blaOXA-50-like, blaPAO	64	8	8	4	16	16	4	16	16	32	0.06	G27D, T105A, F147L, V205L, V356I, G391A	G283E, M288R	T7A	S185N, A583T	WT	WT	Disrupted	ISPa60	WT	WT	WT	WT	V97I	E76D	A41T, A95E, 130Pins, A173V	V144A	WT	V95A, Q123P, T339A, G358S, T359A, H363R, R571Q, A714V	H164Q, R208H	Q34H, P79L	--	R201H	R77Q, I180V, S261P, A328D	G52A	A370T	V180L, H182N
I-R Postexposure	I-R_4	2575	308	235	blaOXA-50-like, blaPAO	32	16	16	8	16	8	2	16	16	32	0.06	G27D, T105A, F147L, V205L, V356I, G391A	G283E, M288R	T7A	S185N, A583T	WT	WT	Disrupted	ISPa60	WT	WT	WT	WT	V97I	E76D	A41T, A95E, 130Pins, A173V	V144A	WT	V95A, Q123P, T339A, G358S, T359A, H363R, R571Q, A714V	H164Q, R208H	Q34H, P79L	--	R201H	R77Q, I180V, S261P, A328D	G52A	A370T	V180L, H182N
I-R Postexposure	I-R_4	2574	308	469	blaOXA-50-like, blaPAO	32	256	256	>64	32	8	8	8	8	16	0.5	G27D, T105A, F147L, V205L, E247K, V356I, G391A	G283E, M288R	T7A	S185N, A583T	WT	WT	Disrupted	ISPa60	WT	R620C	WT	WT	V97I	E76D	A41T, A95E, 130Pins, A173V	V144A	WT	V95A, Q123P, T339A, G358S, T359A, H363R, R571Q, A714V	H164Q, R208H	Q34H, P79L	--	R201H	R77Q, I180V, S261P, A328D	G52A	A370T	V180L, H182N
I-R Baseline	I-R_5	2477	151	235	blaOXA-50-like, blaPAO	32	128	8	32	16	8	1	4	4	128	0.25	T105A, F147L	G283E, M288R	G148A, D183Y	A583T	WT	T91A	Disrupted	WT	WT	I745V	WT	WT	WT	R11C, 218Pins	WT	F57L, V144A	WT	V95A, T339A, H363R	A230V, V306I	--	Q96K, V577A, K685T	V14A	G360D	WT	A370T	VTH180-182LAN
I-R Baseline	I-R_5	2524	151	Undefined	blaOXA-50-like, blaPAO	64	512	256	>64	16	0.5	0.5	4	2	64	2	T105A, F147L, E247K	G283E, M288R	G148A, D183Y	A583T	WT	T91A	Disrupted	WT	WT	I745V	WT	WT	WT	R11C, 218Pins	WT	F57L, V144A	WT	V95A, T339A, H363R	A230V, V306I	--	Q96K, V577A, K685T	V14A	G360D	WT	A370T	VTH180-182LAN
I-R Baseline	I-R_5	2600	151	3	blaOXA-50-like, blaPAO	8	8	4	1	4	16	1	8	8	32	0.12	T105A	G283E, M288R	G148A, D183Y	A583T	WT	T91A	Disrupted	WT	WT	I745V	WT	WT	WT	R11C, 218Pins	WT	F57L, V144A	WT	V95A, T339A, H363R	A230V, V306I	--	Q96K, V577A, K685T	V14A	G360D	WT	A370T	VTH180-182LAN
I-R Postexposure	I-R_5	2638	151	3	blaOXA-50-like, blaPAO	32	8	8	1	16	16	2	16	16	16	0.12	T105A	G283E, M288R	G148A, D183Y	A583T	WT	T91A	Disrupted	V132del	WT	I745V	WT	WT	WT	R11C, 218Pins	WT	F57L, V144A	WT	V95A, T339A, H363R	A230V, V306I	--	Q96K, V577A, K685T	V14A	G360D	WT	A370T	VTH180-182LAN
I-R Postexposure	I-R_5	2639	151	3	blaOXA-50-like, blaPAO	64	8	8	1	8	16	4	16	16	32	0.25	T105A	G283E, M288R	G148A, D183Y	A583T	WT	T91A	Disrupted	R83C	WT	I745V	WT	WT	WT	R11C, 218Pins	WT	F57L, V144A	WT	V95A, T339A, H363R	A230V, V306I	--	Q96K, V577A, K685T	V14A	G360D	WT	A370T	4bp del, fs
CZA Baseline	CZA_1	3162	245	5	blaOXA-50-like, blaPAO	16	4	4	2	32	8	1	64	8	8	0.03	R79Q, T105A	WT	D28G, G148A, S175L	A583T	WT	R504C	Intact	WT	WT	WT	A261T	WT	WT	218Pins	Disrupted	V144A	WT	V95A, T339A, H363R	R32C	Q34H, T674N	--	G139A	Q274R	WT	A370T	WT
CZA Postexposure	CZA_1	3185	245	5	blaOXA-50-like, blaPAO	32	4	4	4	32	8	1	16	8	8	0.03	R79Q, T105A	WT	D28G, G148A, S175L	A583T	WT	R504C	Intact	WT	WT	WT	A261T	WT	WT	218Pins	Disrupted	V144A	WT	V95A, T339A, H363R	R32C	Q34H, T674N	--	G139A	Q274R	WT	A370T	WT
CZA Postexposure	CZA_1	3218	245	5	blaOXA-50-like, blaPAO	16	4	4	2	32	8	1	8	8	8	0.03	R79Q, T105A	WT	D28G, G148A, S175L	A583T	WT	R504C	Intact	WT	WT	WT	A261T	WT	WT	218Pins	Disrupted	V144A	WT	V95A, T339A, H363R	R32C	Q34H, T674N	--	G139A	Q274R	WT	A370T	WT
CZA Postexposure	CZA_1	3211	245	5	blaOXA-50-like, blaPAO	128	128	32	8	128	8	1	2	64	256	0.03	R79Q, T105A	WT	D28G, G148A, R164S, S175L	A583T	WT	R504C	Intact	2bp ins, fs	WT	WT	A261T	WT	WT	218Pins	Disrupted	V144A	WT	V95A, T339A, H363R	R32C	Q34H, T674N	--	G139A	Q274R	WT	A370T	WT
CZA Baseline	CZA_2	3080	244	Undefined	blaOXA-50-like, blaPAO	16	32	1	1	16	16	0.5	32	4	64	0.06	A319P	WT	R11L, G148A, D183Y	A583T	WT	WT	Disrupted	WT	A372T	WT	WT	WT	WT	218Pins, R259G, D261A, P262Q, E275Q, S286T, V295I, R302G, E307S	Disrupted	F57L, V144A	WT	T339A, H363R	P315S	Q34H	--	WT	WT	WT	A370T	WT
CZA Postexposure	CZA_2	3115	244	1	blaOXA-50-like, blaPAO	64	64	32	4	32	32	8	8	32	256	0.03	WT	WT	V10G, R11L, G148A, D183Y	A583T	WT	WT	Disrupted	WT	A372T	V767G	WT	WT	WT	218Pins, R259G, D261A, P262Q, E275Q, S286T, V295I, R302G, E307S	Disrupted	F57L, V144A	WT	T339A, H363R	P315S	Q34H	--	WT	WT	WT	A370T	WT
CZA Baseline	CZA_3	3223	3118	5	blaOXA-50-like, blaPAO	32	32	8	2	16	1	0.25	16	2	128	0.06	R79Q, T105A	Disrupted	G148A, G156D	A583T	WT	WT	Intact	1bp del, fs	WT	WT	WT	WT	WT	P171L, 218Pins, Q227R	Disrupted	F57L, V144A	L145M	H363R	WT	Q34H, A416T	--	V104I	A328D	WT	D311E, A370T	VTH180-182LAN, R186H
CZA Postexposure	CZA_3	2788	3118	5	blaOXA-50-like, blaPAO	32	32	8	2	16	1	0.25	2	2	256	0.06	R79Q, T105A	Disrupted	G148A, G156D	A583T	WT	WT	Intact	1bp del, fs	WT	WT	WT	WT	WT	P171L, 218Pins, Q227R	Disrupted	F57L, V144A	L145M	H363R	WT	Q34H, A416T	--	V104I	A328D	WT	D311E, A370T	VTH180-182LAN, R186H
CZA Postexposure	CZA_3	2791	3118	5	blaOXA-50-like, blaPAO	64	64	32	4	32	0.5	0.12	2	2	256	0.06	R79Q, T105A	Disrupted	G148A, G156D	A583T	WT	WT	Intact	1bp del, fs	WT	WT	WT	WT	WT	P171L, 218Pins, Q227R	Disrupted	F57L, V144A	L145M	H363R	Contig break	Q34H, A416T	--	V104I	A328D	WT	D311E, A370T	VTH180-182LAN, R186H
CZA Postexposure	CZA_3	2872	3118	Undefined	blaOXA-50-like, blaPAO	128	512	128	16	64	1	0.5	4	4	512	0.25	R79Q, T105A, Q146K	Disrupted	G148A, G156D	A583T	WT	G63D	Intact	1bp del, fs	WT	WT	WT	WT	WT	P171L, 218Pins, Q227R	Disrupted	F57L, V144A	L145M	H363R	WT	Q34H, A416T	--	V104I	A328D	WT	D311E, A370T	VTH180-182LAN, R186H
CZA Baseline	CZA_4	2975	386	8	blaOXA-50-like, blaPAO	64	32	2	2	16	16	1	8	8	128	0.12	L176R	WT	R11L, G148A, D183Y	D475N, A583T	W447G	WT	Disrupted	WT	D373E	WT	V72L	WT	WT	218Pins	Disrupted	V144A	WT	H363R	WT	Q34H	--	WT	R77Q, S261P, A328D	G52A	A370T	A75T, VTH180-182LAN
CZA Postexposure	CZA_4	3020	386	8	blaOXA-50-like, blaPAO	64	64	16	8	32	16	2	16	16	512	0.25	L176R	WT	R11L, R24S, D183Y	D475N, A583T	W447G	WT	Disrupted	Y3*	D373E	WT	V72L	WT	WT	218Pins	Disrupted	V144A	WT	H363R	WT	Q34H	--	WT	R77Q, S261P, A328D	G52A	A370T	A75T, VTH180-182LAN
CZA Postexposure	CZA_4	3028	386	8	blaOXA-50-like, blaPAO	128	64	16	8	32	16	2	32	32	256	0.25	L176R	WT	R11L, R24S, D183Y	D475N, A583T	W447G	WT	Disrupted	Y3*	D373E	WT	V72L	WT	WT	218Pins	Disrupted	V144A	WT	H363R	WT	Q34H	--	WT	R77Q, S261P, A328D	G52A	A370T	A75T, VTH180-182LAN
